# Supplementary material for: Trends in publication and levels of social determinants of health reporting in Journal of Clinical and Translational Science from 2017 to 2023
Source: J Clin Transl Sci. 2024 Apr 2;8(1):e58. doi: 10.1017/cts.2024.508 (PMC11036436; doi:10.1017/cts.2024.508)
Supplement: Levites Strekalova et al. supplementary material [file S2059866124005089sup001.xlsx]

## Sheet: Data
Covidence #	Title	Authors	Published Year	Journal	Volume	Issue	Pages	DOI	Inc	Birth	Adr	Age	Emp	Ed	Race	Gend	Ins	Sex	SexOr	Access	Eng	Food	HLit	Occ	Total, n	Total, %
#185	Effectiveness and cost of recruiting healthy volunteers for clinical research studies using an electronic patient portal: A randomized study.	Samuels, Mary H.; Schuff, Robert; Beninato, Peter; Gorsuch, Adriel; Dursch, James; Egan, Sarah; Adams, Bridget; Hollis, Kate F.; Navarro, Rachel; Burdick, Timothy E.	2017	J Clin Transl Sci	1	6	366-372	10.1017/cts.2018.5	0	0	0	1	0	0	1	0	0	1	0	0	0	0	0	0	3	0.1875
#255	Science CafÃ©s: Transforming citizens to scientific citizens-What influences participants' perceived change in health and scientific literacy?	Ahmed, Syed M.; DeFino, Mia; Connors, Emily; Visotcky, Alexis; Kissack, Anne; Franco, Zeno	2017	J Clin Transl Sci	1	2	129-134	10.1017/cts.2016.24	0	0	0	1	0	1	0	0	0	1	0	0	0	0	0	0	3	0.1875
#418	Parenting stress and DNA methylation among African Americans in the InterGEN Study.	Wright, Michelle L.; Huang, Yunfeng; Hui, Qin; Newhall, Kevin; Crusto, Cindy; Sun, Yan V.; Taylor, Jacquelyn Y.	2017	J Clin Transl Sci	1	6	328-333	10.1017/cts.2018.3	0	0	0	1	0	0	1	0	1	1	0	0	0	0	0	0	4	0.25
#466	Glucocorticoid receptor expression on circulating leukocytes differs between healthy male and female adults.	Lu, Kim D.; Radom-Aizik, Shlomit; Haddad, Fadia; Zaldivar, Frank; Kraft, Monica; Cooper, Dan M.	2017	J Clin Transl Sci	1	2	108-114	10.1017/cts.2016.20	0	0	0	1	0	0	0	0	0	1	0	0	0	0	0	0	2	0.125
#827	Effectiveness of community outreach and engagement in recruitment success for a prebirth cohort.	Tigges, Beth B.; Kaar, Jill L.; Erbstein, Nancy; Silberman, Pamela; Winseck, Kate; Lopez-Class, Maria; Burbacher, Thomas M.	2017	J Clin Transl Sci	1	3	184-191	10.1017/cts.2017.7	1	0	0	1	0	1	1	0	0	0	0	0	0	0	0	0	4	0.25
#172	Facilitators of research registry enrollment and potential variation by race and gender.	Glover, Crystal M.; Creel-Bulos, Christina; Patel, Lisa M.; During, Scarlett Ellis; Graham, Karen L.; Montoya, Yadira; Frick, Susan; Phillips, Judy; Shah, Raj C.	2018	J Clin Transl Sci	2	4	234-238	10.1017/cts.2018.326	0	0	0	1	0	1	1	0	0	1	0	0	0	0	0	0	4	0.25
#195	Impact of survey length and compensation on validity, reliability, and sample characteristics for Ultrashort-, Short-, and Long-Research Participant Perception Surveys.	Kost, Rhonda G.; de Rosa, Joel Correa	2018	J Clin Transl Sci	2	1	31-37	10.1017/cts.2018.18	0	0	0	1	0	1	1	1	0	0	0	0	0	0	0	0	4	0.25
#317	Evaluation of 3 approaches for increasing patient engagement in clinical research: Feedback from a community engagement advisory board.	Matthews, Alicia K.; Rak, Kevin; Anderson, Emily; Castillo, Amparo; Ruiz, Raymond; Choure, Wendy; Willis, Marilyn	2018	J Clin Transl Sci	2	1	14-19	10.1017/cts.2018.12	0	0	0	0	0	0	0	0	0	0	0	0	0	0	0	0	0	0
#356	Developing and Piloting a Community Scientist Academy to Engage Communities and Patients in Research.	Stewart, M. Kathryn; Spencer, Nicola; Huff Davis, Anna; Hart, Camille; Boateng, Beatrice	2018	J Clin Transl Sci	2	2	73-78	10.1017/cts.2018.20	0	0	0	1	0	1	1	0	0	1	0	0	0	0	0	0	4	0.25
#374	Development and preliminary evaluation of a patient portal messaging for research recruitment service.	Gleason, Kelly T.; Ford, Daniel E.; Gumas, Diana; Woods, Bonnie; Appel, Lawrence; Murray, Pam; Meyer, Maureen; Dennison Himmelfarb, Cheryl R.	2018	J Clin Transl Sci	2	1	53-56	10.1017/cts.2018.10	0	0	0	0	0	0	0	0	0	0	0	0	0	0	0	0	0	0
#390	Delivery of the research participant perception survey through the patient portal.	Kelly-Pumarol, Issis J.; Henderson, Perrin Q.; Rushing, Julia T.; Andrews, Joseph E.; Kost, Rhonda G.; Wagenknecht, Lynne E.	2018	J Clin Transl Sci	2	3	163-168	10.1017/cts.2018.32	0	0	0	1	0	0	1	0	0	0	0	0	0	0	0	0	2	0.125
#448	Respondent-Driven Sampling to Recruit Latinos in a Midwest Micropolitan Area: Lessons Learned and Recommendations for Translational Work.	Gilbert, Paul A.; Haines, Heidi; Baquero, Barbara; Parker, Edith A.	2018	J Clin Transl Sci	2	4	245-248	10.1017/cts.2018.322	1	0	0	1	0	1	0	0	1	1	0	0	0	0	0	0	5	0.3125
#555	Returning aggregate results of clinical trials: Empirical data of patient preferences.	Aldinger, Carmen E.; Ligibel, Jennifer; Shin, Im Hee; Denninger, John W.; Bierer, Barbara E.	2018	J Clin Transl Sci	2	6	356-362	10.1017/cts.2018.340	0	0	0	1	0	0	0	0	0	1	0	0	0	0	1	0	3	0.1875
#702	An example of medical device-based projection of clinical trial enrollment: Use of electrocardiographic data to identify candidates for a trial in acute coronary syndromes.	Selker, Harry P.; Kwong, Manlik; Ruthazer, Robin; Gorman, Sheeona; Green, Giuliana; Patchen, Elizabeth; Udelson, James E.; Smithline, Howard A.; Baumann, Michael R.; Harris, Paul A.; Shah, Rashmee U.; Nelson, Sarah J.; Cohen, Theodora; Jones, Elizabeth B.; Barnewolt, Brien A.; Williams, Andrew E.	2018	J Clin Transl Sci	2	6	377-383	10.1017/cts.2019.365	0	0	0	0	0	0	0	0	0	0	0	0	0	0	0	0	0	0
#771	Identification of functional missense single-nucleotide polymorphisms in TNFAIP3 in a predominantly Hispanic population.	Zhang, Bing; Naomi Nakamura, Brooke; Perlman, Aryeh; Alipour, Omeed; Abbasi, Sadeea Qureshi; Sohn, Peter; Gulati, Alakh; Moore, Graham; Hwang, Caroline; Sheibani, Sarah; Zarchy, Thomas; Shao, Ling	2018	J Clin Transl Sci	2	6	350-355	10.1017/cts.2019.3	0	0	0	0	0	0	1	0	0	1	0	0	0	0	0	0	2	0.125
#187	Recruitment and retention of US South Asians for an epidemiologic cohort: Experience from the MASALA study.	Kanaya, Alka M.; Chang, Ann; Schembri, Michael; Puri-Taneja, Ankita; Srivastava, Shweta; Dave, Swapna S.; Vijayakumar, Evangeline N.; Qamar, Zubaida; Naik, Hemalatha D.; Siddiqui, Faiza; Kandula, Namratha R.	2019	J Clin Transl Sci	3	2023-02-03	97-104	10.1017/cts.2019.371	1	1	0	1	0	1	1	0	0	1	0	0	0	0	0	0	6	0.375
#436	Lung cancer screening in Appalachian Kentucky: The impact of Lung-RADS on subsequent testing and cancer identification.	Cardarelli, Roberto; Madabhushi, Vashisht; Bledsoe, Kacie; Weaver, Anthony	2019	J Clin Transl Sci	4	5	468-471	10.1017/cts.2019.416	0	0	0	1	0	0	1	0	0	1	0	0	0	0	0	0	3	0.1875
#529	Field assessment of a safe sleep instrument using smartphone technology.	Nabaweesi, Rosemary; Whiteside-Mansell, Leanne; Mullins, Samantha H.; Rettiganti, Mallikarjuna R.; Aitken, Mary E.	2019	J Clin Transl Sci	4	5	451-456	10.1017/cts.2019.446	0	0	0	1	0	0	1	0	0	1	0	0	0	0	0	0	3	0.1875
#531	Assessing research participant preferences for receiving study results.	Cook, Sarah; Mayers, Stephanie; Goggins, Kathryn; Schlundt, David; Bonnet, Kemberlee; Williams, Neely; Alcendor, Donald; Barkin, Shari	2019	J Clin Transl Sci	4	3	243-249	10.1017/cts.2019.427	0	0	0	1	0	1	1	0	0	1	0	0	0	0	0	0	4	0.25
#533	Racial differences in two measures of trust in biomedical research.	Cunningham-Erves, Jennifer; Villalta-Gil, Victoria; Wallston, Kenneth A.; Boyer, Alaina P.; Wilkins, Consuelo H.	2019	J Clin Transl Sci	3	2023-02-03	113-119	10.1017/cts.2019.378	1	0	0	1	1	1	1	0	0	1	0	0	0	0	0	0	6	0.375
#591	Community advisory boards: Experiences and common practices of clinical and translational science award programs.	Stewart, M. Kathryn; Boateng, Beatrice; Joosten, Yvonne; Burshell, Dana; Broughton, Hilary; Calhoun, Karen; Huff Davis, Anna; Hale, Rachel; Spencer, Nicola; Piechowski, Patricia; James, Laura	2019	J Clin Transl Sci	3	5	218-226	10.1017/cts.2019.389	0	0	0	0	0	0	0	0	0	0	0	0	0	0	0	0	0	0
#642	Sowing the "CEED"s of a more diverse biomedical workforce: The Career Education and Enhancement for Health Care Research Diversity (CEED) program at the University of Pittsburgh.	Abebe, Kaleab Z.; Morone, Natalia E.; Mayowski, Colleen A.; Rubio, Doris M.; Kapoor, Wishwa K.	2019	J Clin Transl Sci	3	1	21-26	10.1017/cts.2019.364	0	0	0	0	0	1	1	0	0	1	0	0	0	0	0	1	4	0.25
#743	Application of volumetric absorptive microsampling (VAMS) to measure multidimensional anti-influenza IgG antibodies by the mPlex-Flu assay.	Wang, Jiong; Li, Dongmei; Wiltse, Alexander; Emo, Jason; Hilchey, Shannon P.; Zand, Martin S.	2019	J Clin Transl Sci	3	6	332-343	10.1017/cts.2019.410	0	0	0	1	0	0	1	0	0	1	0	0	0	0	0	0	3	0.1875
#783	Asian Americans are less willing than other racial groups to participate in health research.	Liu, Yiyang; Elliott, Amy; Strelnick, Hal; Aguilar-Gaxiola, Sergio; Cottler, Linda B.	2019	J Clin Transl Sci	3	2023-02-03	90-96	10.1017/cts.2019.372	0	0	0	1	0	1	0	0	0	1	0	0	0	0	0	0	3	0.1875
#42	Satisfaction and perceptions of research participants in clinical and translational studies: An urban multi-institution with CTSA.	Adler, Priscilla; Otado, Jane; Kwagyan, John	2020	J Clin Transl Sci	4	4	317-322	10.1017/cts.2020.20	0	0	0	1	0	1	1	0	0	1	0	0	0	0	0	0	4	0.25
#160	Communicating and disseminating research findings to study participants: Formative assessment of participant and researcher expectations and preferences.	Melvin, Cathy L.; Harvey, Jillian; Pittman, Tara; Gentilin, Stephanie; Burshell, Dana; Kelechi, Teresa	2020	J Clin Transl Sci	4	3	233-242	10.1017/cts.2020.9	0	0	0	0	0	1	1	0	0	1	0	0	0	0	0	0	3	0.1875
#211	Clinical characteristics associated with COVID-19 severity in California.	Rubin, Samuel J. S.; Falkson, Samuel R.; Degner, Nicholas R.; Blish, Catherine	2020	J Clin Transl Sci	5	1	e3	10.1017/cts.2020.40	0	0	0	1	0	0	1	0	0	0	0	0	0	0	0	0	2	0.125
#222	Pregnancy health in POWERMOM participants living in rural versus urban zip codes.	Radin, Jennifer M.; Peters, Shaquille; Ariniello, Lauren; Wongvibulsin, Shannon; Galarnyk, Michael; Waalen, Jill; Steinhubl, Steven R.	2020	J Clin Transl Sci	4	5	457-462	10.1017/cts.2020.33	0	0	1	1	0	0	1	0	0	0	0	0	0	0	0	0	3	0.1875
#321	An electronic health record-based strategy to recruit for a Patient Advisory Council for Research: Implications for inclusion.	Bougrab, Nassira; Li, Dadong; Trachtman, Howard; Sherman, Scott; Thornton, Rachel; Langford, Aisha T.	2020	J Clin Transl Sci	4	1	69-72	10.1017/cts.2019.433	0	0	0	1	0	0	1	0	0	1	0	0	0	0	0	0	3	0.1875
#343	A novel system to collect dual pulse oximetry data for critical congenital heart disease screening research.	Doshi, Kavish; Rehm, Gregory B.; Vadlaputi, Pranjali; Lai, Zhengfeng; Lakshminrusimha, Satyan; Chuah, Chen-Nee; Siefkes, Heather M.	2020	J Clin Transl Sci	5	1	e56	10.1017/cts.2020.550	0	0	0	0	0	0	0	0	0	0	0	0	0	0	0	0	0	0
#382	Interrogating an ICD-coded electronic health records database to characterize the epidemiology of prosopagnosia.	Pressl, Christina; Jiang, Caroline S.; Correa da Rosa, Joel; Friedrich, Maximilian; Vaughan, Roger; Freiwald, Winrich A.; Tobin, Jonathan N.	2020	J Clin Transl Sci	5	1	e11	10.1017/cts.2020.497	0	0	0	1	0	0	1	0	0	1	0	0	0	0	0	0	3	0.1875
#459	Mapping mammography in Arkansas: Locating areas with poor spatial access to breast cancer screening using optimization models and geographic information systems.	Young, Sean G.; Ayers, Meghan; Malak, Sharp F.	2020	J Clin Transl Sci	4	5	437-442	10.1017/cts.2020.28	0	0	1	1	0	0	0	0	0	1	0	0	0	0	0	0	3	0.1875
#513	Assessing the impact of remote work during COVID-19 on clinical and translational scientists and staff in Colorado.	Gilmartin, Heather M.; Connelly, Brigid; Hebbe, Annika; Battaglia, Catherine; Kwan, Bethany M.	2020	J Clin Transl Sci	5	1	e71	10.1017/cts.2020.570	0	0	0	1	0	1	0	0	0	1	0	0	0	0	0	1	4	0.25
#520	Rural-urban health disparities for mood disorders and obesity in a midwestern community.	Patten, Christi A.; Juhn, Young J.; Ryu, Euijung; Wi, Chung-Il; King, Katherine S.; Bublitz, Josh T.; Pignolo, Robert J.	2020	J Clin Transl Sci	4	5	408-415	10.1017/cts.2020.27	0	0	0	1	0	0	1	0	0	1	0	0	0	0	0	0	3	0.1875
#549	What a city eats: Examining the dietary preferences of families living in communities at high risk for food insecurity.	Cummer, Elaina; Loyola Amador, Claudia; Montez, Kimberly; Skelton, Joseph A.; Ramirez, Brenda; Best, Scott; Zimmer, Rachel; Palakshappa, Deepak	2020	J Clin Transl Sci	5	1	e55	10.1017/cts.2020.549	1	0	0	1	0	1	1	0	0	1	0	0	1	1	0	0	7	0.4375
#553	Including older rural adults in research: Practical guidance for addressing the NIH Inclusion Across the Lifespan policy.	Croff, Raina; Gowen, L. Kris; Lindauer, Allison; Shofner, Sabrina; Brown, Kim; Eckstrom, Elizabeth	2020	J Clin Transl Sci	4	5	431-436	10.1017/cts.2020.12	0	0	0	1	0	1	1	0	0	1	0	0	0	0	0	0	4	0.25
#585	How engagement of a diverse set of stakeholders shaped the design, implementation, and dissemination of a multicenter pragmatic trial of stroke transitional care: The COMPASS study.	Gesell, Sabina B.; Coleman, Sylvia W.; Mettam, Laurie H.; Johnson, Anna M.; Sissine, Mysha E.; Duncan, Pamela W.	2020	J Clin Transl Sci	5	1	e60	10.1017/cts.2020.552	0	0	0	0	0	0	0	0	0	0	0	0	0	0	0	0	0	0
#586	Understanding shared decision-making experience among vulnerable population: Focus group with food bank clients.	Lee, Young Ji; Brazile, Tiffany; Galbiati, Francesca; Hamm, Megan; Bryce, Cindy; Jain, Sandeep; Kraschnewski, Jennifer; McTigue, Kathleen	2020	J Clin Transl Sci	5	1	e37	10.1017/cts.2020.530	0	0	0	1	0	0	0	0	0	1	0	0	0	0	0	0	2	0.125
#616	Mobile home residence as a risk factor for adverse events among children in a mixed rural-urban community: A case for geospatial analysis.	Patel, Archna A.; Wheeler, Philip H.; Wi, Chung-Il; Derauf, Chris; Ryu, Euijung; Zahrieh, David; Bjur, Kara A.; Juhn, Young J.	2020	J Clin Transl Sci	4	5	443-450	10.1017/cts.2020.34	0	0	0	1	0	0	1	0	0	1	0	0	0	0	0	0	3	0.1875
#617	Outcomes associated with scale-up of the Stepping On falls prevention program: A case study in redesigning for dissemination.	Mahoney, Jane E.; Gangnon, Ron; Clemson, Lindy; Jaros, LaVerne; Cech, Sandy; Renken, Jill	2020	J Clin Transl Sci	4	3	250-259	10.1017/cts.2020.17	0	0	0	1	0	0	1	0	0	1	0	0	0	0	0	0	3	0.1875
#638	Collaborative engagement of Hispanic communities in the planning, conducting, and dissemination of assistive technology research.	Orellano-ColÃ³n, Elsa M.; Rivero-MÃ©ndez, Marta; Boneu-MelÃ©ndez, Claudia X.; SolÃ­s-BÃ¡ez, Solymar; LeÃ³n-Astor, ArelÃ­; JuliÃ¡-Pacheco, Mariolga; Santiago-Cruz, MarÃ­a Del Mar; Jutai, Jeffrey W.	2020	J Clin Transl Sci	5	1	e41	10.1017/cts.2020.534	0	0	0	0	0	0	0	0	0	1	0	0	0	0	0	0	1	0.0625
#639	A non-randomized pilot study to test the feasibility of treating chronic pain and opioid prescription use in rural areas with acceptance and commitment therapy (T-PACT).	Rhyne, Robert L.; Rishel Brakey, Heidi; Halladay, Jacquie R.; Mottus, Kathleen; Greiner, K. Allen; Salt, Elizabeth; Myers, Orrin; Sutton, Kent; Fuentes, Jesus; Vowles, Kevin E.	2020	J Clin Transl Sci	4	5	472-476	10.1017/cts.2020.26	1	0	0	1	0	1	1	0	0	1	0	0	0	0	0	0	5	0.3125
#686	Functional data analysis and prediction tools for continuous glucose-monitoring studies.	Gecili, Emrah; Huang, Rui; Khoury, Jane C.; King, Eileen; Altaye, Mekibib; Bowers, Katherine; Szczesniak, Rhonda D.	2020	J Clin Transl Sci	5	1	e51	10.1017/cts.2020.545	0	0	0	0	0	0	0	0	0	0	0	0	0	0	0	0	0	0
#690	Stakeholder engagement in methodological research: Development of a clinical decision support tool.	Daudelin, Denise H.; Ruthazer, Robin; Kwong, Manlik; Lorenzana, Rebecca C.; Hannon, Daniel J.; Kent, David M.; McAlindon, Timothy E.; Terrin, Norma; Wong, John B.; Selker, Harry P.	2020	J Clin Transl Sci	4	2	133-140	10.1017/cts.2019.443	0	0	0	0	0	0	0	0	0	0	0	0	0	0	0	0	0	0
#716	Improving community participation in clinical and translational research: CTSA Sentinel Network proof of concept study.	Varma, Deepthi S.; Strelnick, Alvin H.; Bennett, Nancy; Piechowski, Patricia; Aguilar-Gaxiola, Sergio; Cottler, Linda B.	2020	J Clin Transl Sci	4	4	323-330	10.1017/cts.2020.21	0	0	0	1	0	1	1	0	0	1	0	0	0	0	0	0	4	0.25
#731	Association between surgery with anesthesia and cognitive decline in older adults: Analysis using shared parameter models for informative dropout.	Devick, Katrina L.; Sprung, Juraj; Mielke, Michelle; Petersen, Ronald C.; Schulte, Phillip J.	2020	J Clin Transl Sci	5	1	e27	10.1017/cts.2020.519	0	0	0	1	0	0	0	0	0	1	0	0	0	0	0	0	2	0.125
#781	A REDCap-based model for electronic consent (eConsent): Moving toward a more personalized consent.	Lawrence, Colleen E.; Dunkel, Leah; McEver, Mark; Israel, Tiffany; Taylor, Robert; Chiriboga, GermÃ¡n; Goins, Karin Valentine; Rahn, Elizabeth J.; Mudano, Amy S.; Roberson, Erik D.; Chambless, Carol; Wadley, Virginia G.; Danila, Maria I.; Fischer, Melissa A.; Joosten, Yvonne; Saag, Kenneth G.; Allison, Jeroan J.; Lemon, Stephenie C.; Harris, Paul A.	2020	J Clin Transl Sci	4	4	345-353	10.1017/cts.2020.30	0	0	0	0	0	0	0	0	0	0	0	0	0	0	0	0	0	0
#108	Attitudes toward genomics and precision medicine.	DuBois, James M.; Mozersky, Jessica; Antes, Alison; English, Tammy; Parsons, Meredith V.; Baldwin, Kari	2021	J Clin Transl Sci	5	1	e120	10.1017/cts.2021.774	1	0	0	1	1	1	1	0	0	1	0	0	0	0	0	0	6	0.375
#136	Learning the language of science: A pilot study exploring citizen scientists' identity and communication with researchers.	Damiani, Rachel; Krieger, Janice L.; Treise, Debbie; Walsh-Childers, Kim; Fisher, Carla L.; Bloodworth, Shirley; Brishke, Janet; Shenkman, Elizabeth	2021	J Clin Transl Sci	5	1	e208	10.1017/cts.2021.847	0	0	0	1	0	0	1	0	0	0	0	0	0	0	0	0	2	0.125
#297	"It has to be designed in a way that really challenges people's assumptions": preparing scholars to build equitable community research partnerships.	Tang Yan, Catalina; Haque, Samiya; Chassler, Deborah; Lobb, Rebecca; Battaglia, Tracy; Sprague Martinez, Linda	2021	J Clin Transl Sci	5	1	e182	10.1017/cts.2021.858	0	0	0	0	0	0	1	0	0	1	0	0	0	0	0	0	2	0.125
#429	Stakeholder input on a care planning tool to address unhealthy behaviors, mental health needs, and social risks: The value of different stakeholder perspectives.	O'Loughlin, Kristen; Huffstetler, Alison N.; Shadowen, Hannah; Brooks, E. Marshall; Hinesley, Jennifer; Huebschmann, Amy G.; Glasgow, Russell E.; Bohannon, Arline; Krist, Alex H.	2021	J Clin Transl Sci	5	1	e188	10.1017/cts.2021.864	0	0	1	0	0	0	0	0	0	1	0	0	0	0	0	0	2	0.125
#451	Development of novel home-based tampon sampling for endometrial cancer: findings from community-based focus groups with Black and White women.	Ridgeway, Jennifer L.; Albertie, Monica L.; Williams, Shantel; Pantoja, Elizabeth; Stephenson, Noreen; Pacheco-Spann, Laura; Ball, Colleen T.; Radecki Breitkopf, Carmen; Bakkum-Gamez, Jamie N.; Chase, Lori; DeStephano, Christopher C.; Sherman, Mark E.	2021	J Clin Transl Sci	5	1	e125	10.1017/cts.2021.787	0	0	0	1	1	1	1	0	1	0	0	0	0	0	1	0	6	0.375
#509	Participation of rural patients in clinical trials at a multisite academic medical center.	Bharucha, Adil E.; Wi, Chung Il; Srinivasan, Sushmitha Grama; Choi, Hyuckjae; Wheeler, Phillip H.; Stavlund, Jennifer R.; Keller, Daniel A.; Bailey, Kent R.; Juhn, Young J.	2021	J Clin Transl Sci	5	1	e190	10.1017/cts.2021.813	0	0	1	1	0	0	0	0	0	1	0	0	0	0	0	0	3	0.1875
#579	Perceived barriers to assessing understanding and appreciation of informed consent in clinical trials: A mixed-method study.	Solomon, Erin D.; Mozersky, Jessica; Baldwin, Kari; Wroblewski, Matthew P.; Parsons, Meredith V.; Goodman, Melody; DuBois, James M.	2021	J Clin Transl Sci	5	1	e164	10.1017/cts.2021.807	0	0	0	1	0	1	1	0	0	1	0	0	0	0	0	0	4	0.25
#581	Creating a pediatric advisory board for engaging youth in pediatric health research: A case study.	Orellana, Minerva; Valdez-Soto, Miguel; Brockman, Tabetha A.; Balls-Berry, Joyce E.; Zavala Rocha, Maria Guadalupe; Allyse, Megan A.; DSouza, Karen N.; Riggan, Kirsten A.; Juhn, Young; Patten, Christi	2021	J Clin Transl Sci	5	1	e113	10.1017/cts.2021.399	0	0	0	1	0	1	1	0	0	1	0	0	0	0	0	0	4	0.25
#582	Building a framework for inclusion in health services research: Development of and pre-implementation faculty and staff attitudes toward the Diversity, Equity, and Inclusion (DEI) plan at Mayo Clinic.	Enders, Felicity T.; Golembiewski, Elizabeth H.; Pacheco-Spann, Laura M.; Allyse, Megan; Mielke, Michelle M.; Balls-Berry, Joyce E.	2021	J Clin Transl Sci	5	1	e88	10.1017/cts.2020.575	0	0	0	0	0	0	1	1	0	1	0	0	1	0	0	1	5	0.3125
#635	A REDCap-based model for online interventional research: Parent sleep education in autism.	Malow, Beth A.; Galion, Anjalee; Lu, Frances; Kennedy, Nan; Lawrence, Colleen E.; Tassone, Alison; O'Neal, Lindsay; Wilson, Travis M.; Parker, Robert A.; Harris, Paul A.; Neumeyer, Ann M.	2021	J Clin Transl Sci	5	1	e138	10.1017/cts.2021.798	0	0	0	1	0	0	1	0	0	0	0	0	0	0	0	0	2	0.125
#678	Implementation context for addressing social needs in a learning health system: a qualitative study.	Theis, Ryan P.; Blackburn, Katherine; Lipori, Gloria; Harle, Christopher A.; Alvarado, Michelle M.; Carek, Peter J.; Zemon, Nadine; Howard, Angela; Salloum, Ramzi G.; Shenkman, Elizabeth A.	2021	J Clin Transl Sci	5	1	e201	10.1017/cts.2021.842	0	0	0	1	0	1	1	0	0	1	0	0	0	0	0	0	4	0.25
#682	Centralized registry for COVID-19 research recruitment: Design, development, implementation, and preliminary results.	Peeler, Anna; Miller, Hailey; Ogungbe, Oluwabunmi; Lewis Land, Cassia; Martinez, Liz; Guerrero Vazquez, Monica; Carey, Scott; Murli, Sumati; Singleton, Megan; Lacanienta, Cyd; Gleason, Kelly; Ford, Daniel; Himmelfarb, Cheryl R.	2021	J Clin Transl Sci	5	1	e152	10.1017/cts.2021.819	0	0	0	1	0	0	1	0	0	1	0	0	0	0	0	0	3	0.1875
#713	Preliminary study of the impact of elevated circulating plasma levels of catecholamines on opioid requirements for acute surgical pain.	Uribe-Rivera, Armando; Rasubala, Linda; Machado-Perez, Ana C.; Ren, Yan-Fang; MalmstrÃ¶m, Hans; Carinci, Adam	2021	J Clin Transl Sci	5	1	e114	10.1017/cts.2020.573	0	0	0	1	0	0	0	0	0	1	0	0	0	0	0	0	2	0.125
#724	Safety of ACE-I and ARB medications in COVID-19: A retrospective cohort study of inpatients and outpatients in California.	Rubin, Samuel J. S.; Falkson, Samuel R.; Degner, Nicholas R.; Blish, Catherine A.	2021	J Clin Transl Sci	5	1	e8	10.1017/cts.2020.489	0	0	0	1	0	0	1	0	0	1	0	0	0	0	0	0	3	0.1875
#726	Race and in-hospital mortality after spontaneous intracerebral hemorrhage in the Stroke Belt: Secondary analysis of a case-control study.	Hilton, Logan D.; Lyerly, Michael J.; Gropen, Toby I.	2021	J Clin Transl Sci	5	1	e115	10.1017/cts.2021.21	0	0	0	1	0	0	1	0	0	1	0	0	0	0	0	0	3	0.1875
#739	Clinical trial enrollment at a rural satellite hospital during COVID-19 pandemic.	Sedhai, Yub Raj; Sears, Melissa; VecchiÃ¨, Alessandra; Bonaventura, Aldo; Greer, Joan; Spence, Kathryn; Tackett, Hilary; Turner, Juanita; Pak, Mary; Patel, Nimesh; Black, Mellisa; Wohlford, George; Clary, Rick Earle; Duke, Christina; Hardin, Mary; Kemp, Heather; Priday, Anna; Sims, Earl Kenneth Jr; Mihalick, Virginia; Ho, Ai-Chen; Ibe, Ikenna; Harmon, Mary; Markley, Roshanak; Van Tassell, Benjami…	2021	J Clin Transl Sci	5	1	e136	10.1017/cts.2021.777	0	0	0	1	0	0	1	0	0	1	0	0	0	0	0	0	3	0.1875
#740	Impact of a statewide computed tomography scan educational campaign on radiation dose and repeat CT scan rates for transferred injured children.	Nabaweesi, Rosemary; Akmyradov, Chary; Aitken, Mary E.; Kenney, Phillip J.; Ramakrishnaiah, Raghu H.	2021	J Clin Transl Sci	5	1	e129	10.1017/cts.2021.793	0	0	0	1	0	0	1	0	0	1	0	1	0	0	0	0	4	0.25
#767	Excess dietary fructose does not alter gut microbiota or permeability in humans: A pilot randomized controlled study.	AlemÃ¡n, JosÃ© O.; Henderson, Wendy A.; Walker, Jeanne M.; Ronning, Andrea; Jones, Drew R.; Walter, Peter J.; Daniel, Scott G.; Bittinger, Kyle; Vaughan, Roger; MacArthur, Robert; Chen, Kun; Breslow, Jan L.; Holt, Peter R.	2021	J Clin Transl Sci	5	1	e143	10.1017/cts.2021.801	0	0	1	1	0	0	0	0	0	0	0	0	0	0	0	0	2	0.125
#27	Accrual and retention of diverse patients in psychosocial cancer clinical trials.	Hanvey, Grace Ann; Padron, Adaixa; Kacel, Elizabeth L.; Cartagena, Gabriel; Bacharz, Kelsey C.; McCrae, Christina S.; Robinson, Michael E.; Waxenberg, Lori B.; Antoni, Michael H.; Berry, Richard B.; Schultz, Gregory S.; Castagno, Jacqueline; Pereira, Deidre B.	2022	J Clin Transl Sci	6	1	e45	10.1017/cts.2022.380	0	0	1	1	1	1	1	0	0	0	0	0	0	0	0	0	5	0.3125
#261	A community-university run conference as a catalyst for addressing health disparities in an urban community.	Murphy, Timothy F.; Robinson, Rita Hubbard; Wofford, Kelly M.; Lesse, Alan J.; Grinslade, Susan; Taylor, Henry L. Jr; Pointer, Kinzer M.; Nicholas, George F.; Orom, Heather	2022	J Clin Transl Sci	6	1	e67	10.1017/cts.2022.398	0	0	0	0	0	0	1	0	0	0	0	0	0	0	0	0	1	0.0625
#270	Stemming the tide of distrust: A mixed-methods study of vaccine hesitancy.	Plunk, Andrew; Sheehan, Brynn; Orr, Shelly; Gartner, Danielle; Moeller, F. Gerard; Jain, Praduman	2022	J Clin Transl Sci	6	1	e128	10.1017/cts.2022.492	0	0	0	1	0	1	1	1	0	0	0	0	0	0	0	0	4	0.25
#271	Research Ambassador Program: An innovative educational approach to addressing underrepresentation of minority populations in clinical research.	Wolfe, Nicole; Rubio-Diaz, Mayra; Garcia, Alma; Calderon, Sara; Kipke, Michele D.	2022	J Clin Transl Sci	6	1	e129	10.1017/cts.2022.496	1	0	0	1	0	1	1	1	1	0	0	1	0	0	0	0	7	0.4375
#280	Reimagining a summer research program during COVID: Strategies for enhancing research workforce diversity.	Eakin, Brenda L.; Ianni, Phillip A.; Byks-Jazayeri, Christy; Ellingrod, Vicki L.; Woolford, Susan J.	2022	J Clin Transl Sci	6	1	e37	10.1017/cts.2022.371	0	0	0	0	0	0	1	0	0	1	0	0	0	0	0	0	2	0.125
#325	Utilizing community engagement studios to inform clinical trial design at a Center of Excellence for Alzheimer's Disease.	Stock, Miriam R.; CeÃ¯de, Mirnova E.; Lounsbury, David W.; Zwerling, Jessica	2022	J Clin Transl Sci	6	1	e73	10.1017/cts.2022.388	0	0	1	1	0	0	0	0	0	1	0	0	0	0	0	0	3	0.1875
#395	Developing patient-centered outcomes research infrastructure in a rural community through patient and stakeholder engagement and education during the COVID-19 pandemic.	Lovelett, Carly; Medeiros, Michelle; Jaremczuk, Daniel; Flanagan, Jennie; Shaver, Jennifer; LaLone, Elaine; Kedar, Eyal	2022	J Clin Transl Sci	6	1	e143	10.1017/cts.2022.486	0	0	0	0	0	0	0	0	0	0	0	0	0	0	0	0	0	0
#405	Surveillance of COVID-19 outbreaks in prisons in the US South: The role of economic distress in the communities surrounding prison facilities.	Gu, Mofan; Pro, George; Zaller, Nickolas	2022	J Clin Transl Sci	6	1	e101	10.1017/cts.2022.432	1	0	1	1	1	1	1	0	0	0	0	0	0	0	0	0	6	0.375
#543	Feasibility of telemedicine research visits in people with Parkinson's disease residing in medically underserved areas.	Virmani, Tuhin; Lotia, Mitesh; Glover, Aliyah; Pillai, Lakshmi; Kemp, Aaron S.; Iyer, Anu; Farmer, Phillip; Syed, Shorabuddin; Larson-Prior, Linda J.; Prior, Fred W.	2022	J Clin Transl Sci	6	1	e133	10.1017/cts.2022.459	0	0	0	1	0	1	1	0	0	1	0	0	0	0	0	0	4	0.25
#607	Serum aldosterone and urine electrolytes dynamics in response to DASH diet intervention - An inpatient mechanistic study.	Bielopolski, Dana; Qureshi, Adam; Bentur, Ohad S.; Ronning, Andrea; Tobin, Jonathan N.; Kost, Rhonda	2022	J Clin Transl Sci	6	1	e84	10.1017/cts.2022.394	0	0	0	1	0	0	1	0	0	1	0	0	0	0	0	0	3	0.1875
#629	Providing peer navigation services to women with a history of opioid misuse pre- and post-release from jail: A program description.	Tillson, Martha; Fallin-Bennett, Amanda; Staton, Michele	2022	J Clin Transl Sci	6	1	e106	10.1017/cts.2022.441	0	0	0	0	0	0	1	0	0	1	0	0	0	0	0	1	3	0.1875
#632	Getting the word out: Methods of learning about research and motivations for participation in a study focusing on a reproductive-aged Latina/x population.	Sekula, Nicole M.; Plowden, Torie C.; Waldo, Anne; Bryce, Richard; Castillo-Mackenzie, Maricela; Acosta, Sonia; Valbuena, Felix; Carnethon, Mercedes; Marsh, Erica E.	2022	J Clin Transl Sci	6	1	e40	10.1017/cts.2022.10	1	1	0	1	0	1	0	0	1	0	0	0	0	0	1	0	6	0.375
#633	Preventive drugs for Huntington's disease: A choice-based conjoint survey of patient preferences.	Parrish, Marcus C.; Hanson-Kahn, Andrea; Srinivasan, V.; Grimes, Kevin V.	2022	J Clin Transl Sci	6	1	e35	10.1017/cts.2022.372	0	0	0	1	0	0	0	0	0	1	0	0	0	0	0	0	2	0.125
#655	Role of geographic risk factors and social determinants of health in COVID-19 epidemiology: Longitudinal geospatial analysis in a midwest rural region.	Wheeler, Philip H.; Patten, Christi A.; Wi, Chung-Il; Bublitz, Joshua T.; Ryu, Euijung; Ristagno, Elizabeth H.; Juhn, Young J.	2022	J Clin Transl Sci	6	1	e51	10.1017/cts.2021.885	0	0	0	1	0	0	1	0	0	1	0	0	0	0	0	0	3	0.1875
#677	Participant and research team perspectives on the conduct of a remote therapeutic COVID-19 clinical trial: A mixed methods approach.	Daudelin, Denise H.; Brewer, Sarah K.; Cabrera, Alyssa B.; Dulko, Dorothy; Selker, Harry P.	2022	J Clin Transl Sci	6	1	e69	10.1017/cts.2022.397	0	0	0	1	0	0	1	0	0	1	0	0	1	0	0	0	4	0.25
#696	Leukotriene inhibitors with dexamethasone show promise in the prevention of death in COVID-19 patients with low oxygen saturations.	Elkin, Peter L.; Resendez, Skyler; Mullin, Sarah; Troen, Bruce R.; Mammen, Manoj J.; Chang, Shirley; Franklin, Gillian; McCray, Wilmon; Brown, Steven H.	2022	J Clin Transl Sci	6	1	e74	10.1017/cts.2022.401	0	0	0	1	0	0	1	0	0	1	0	0	0	0	0	0	3	0.1875
#708	Exploring determinants and strategies for implementing self-management support text messaging interventions in safety net clinics.	Nelson, Lyndsay A.; Roddy, McKenzie K.; Bergner, Erin M.; Gonzalez, Jesus; Gentry, Chad; LeStourgeon, Lauren M.; Kripalani, Sunil; Hull, Pamela C.; Mayberry, Lindsay S.	2022	J Clin Transl Sci	6	1	e126	10.1017/cts.2022.503	1	0	0	1	0	1	1	0	1	1	0	0	0	0	0	0	6	0.375
#710	Telehealth and racial disparities in colorectal cancer screening: A pilot study of how virtual clinician characteristics influence screening intentions.	Cooks, Eric J.; Duke, Kyle A.; Neil, Jordan M.; Vilaro, Melissa J.; Wilson-Howard, Danyell; Modave, Francois; George, Thomas J.; Odedina, Folakemi T.; Lok, Benjamin C.; Carek, Peter; Laber, Eric B.; Davidian, Marie; Krieger, Janice L.	2022	J Clin Transl Sci	6	1	e48	10.1017/cts.2022.386	1	0	0	1	0	1	1	0	0	1	0	0	0	0	0	0	5	0.3125
#754	Community health workers and promotoras' perspectives of a research best practice course: A focus group study.	Varma, Deepthi S.; Samuels, Elias; Piatt, Gretchen; Watkins, Daphne C.; Spiroff, Meghan; Cottler, Linda B.; Gaxiola, Sergio Aguilar; Murphy, Susan L.	2022	J Clin Transl Sci	6	1	e137	10.1017/cts.2022.464	0	0	0	1	0	0	1	0	0	1	0	0	0	0	0	1	4	0.25
#763	Addressing the challenges of conducting community-engaged research during COVID-19: Rapid development and evaluation of a COVID-19 Research Patient and Community Advisory Board (PCAB).	Harrison, James D.; Palmer, Nynikka R. A.; Cabrera, Abby; Fleisher, Paula; Wong, Erica; LeSarre, Monique; Grumbach, Kevin; Banta, Jim; Tealer, Lisa; Reynolds, Andrew; Wassmann, Arianna; Rose, Teri; Nguyen, Tung	2022	J Clin Transl Sci	6	1	e88	10.1017/cts.2022.413	0	0	0	1	0	1	1	0	0	1	0	0	0	0	0	0	4	0.25
#106	Disparities in maternal mortality.	Tran, Phuong; Jreij, Barbara; Sistani, Farideh; Shaya, Fadia T.	2023	J Clin Transl Sci	7	1	e192	10.1017/cts.2023.520	0	0	0	1	0	0	1	0	1	0	0	0	0	0	0	0	3	0.1875
#116	Evidence of housing instability identified by addresses, clinical notes, and diagnostic codes in a real-world population with substance use disorders.	Harris, Daniel R.; Anthony, Nicholas; Quesinberry, Dana; Delcher, Chris	2023	J Clin Transl Sci	7	1	e196	10.1017/cts.2023.626	0	0	1	1	0	0	1	0	0	1	0	0	0	0	0	0	4	0.25
#189	Case example of a jail-based cancer prevention clinical trial: Social determinants of health framework, novel experimental design, and retention strategies to facilitate long-term follow-up of clinical trial participants.	Kennedy, Pablo; Ratnaparkhi, Rubina; Lee, Jaehoon; Glenn, Jason E.; Kelly, Patricia J.; Kimminau, Kim S.; Assimonye, Stephanie; Ramaswamy, Megha	2023	J Clin Transl Sci	7	1	e163	10.1017/cts.2023.561	0	0	0	1	1	1	1	0	1	0	0	1	0	1	1	0	8	0.5
#198	Increasing safe clinical spaces and the efforts of clinical research for uninsured and underinsured LGBTQIA2+ patients: A case study of the Rainbow Clinic - a student-run free LGBTQIA2+ clinic.	Lee, Gabriel Alexander; Fritter, Jessica; Shihabuddin, Courtney DuBois	2023	J Clin Transl Sci	7	1	e218	10.1017/cts.2023.641	0	0	0	1	0	0	1	1	0	0	1	0	0	0	0	0	4	0.25
#248	ResearchMatch on FHIR: Development and evaluation of a recruitment registry and electronic health record system interface for volunteer profile completion.	Cheng, Alex C.; Dunkel, Leah; Byrne, Loretta M.; Tischbein, Maeve; Burts, Delicia; Hamilton, Jahi; Phillips, Kaysi; Embry, Bryce; Tan, Jason; Olson, Erik; Harris, Paul A.	2023	J Clin Transl Sci	7	1	e222	10.1017/cts.2023.654	0	0	0	1	0	0	1	0	0	1	0	0	0	0	0	0	3	0.1875
#267	Effect of tesamorelin in people with HIV with and without dorsocervical fat: Post hoc analysis of phase III double-blind placebo-controlled trial.	Rahman, Farah; McLaughlin, Taryn; Mesquita, Pedro; Morin, Josee; Potvin, Diane; De Chantal, Marilyn; Aberg, Judith A.	2023	J Clin Transl Sci	7	1	e40	10.1017/cts.2022.515	0	0	0	1	0	0	1	0	0	1	0	0	0	0	0	0	3	0.1875
#281	"And then I found $5": Optimizing recruitment efficiency in remote clinical trials.	Fahey, Margaret C.; Dahne, Jennifer; Chen, Brian K.; Smith, Tracy T.; Wahlquist, Amy E.; Carpenter, Mathew J.	2023	J Clin Transl Sci	7	1	e102	10.1017/cts.2023.533	1	0	0	1	1	1	1	0	0	1	0	0	0	0	0	0	6	0.375
#307	Ability of presepsin concentrations to predict mortality in adult patients with sepsis.	Aliu-Bejta, Ajete; Kurshumliu, Mentor; Namani, Sadie; Dreshaj, Shemsedin; BarÅ¡iÄ‡, Bruno	2023	J Clin Transl Sci	7	1	e121	10.1017/cts.2023.538	0	0	0	1	0	0	0	0	0	1	0	0	0	0	0	0	2	0.125
#327	Co-creation and engagement in a DNA integrity cohort study.	Parker, L. Lynette; Bonner, Chantel M.; Sobol, Robert W.; Arrieta, Martha I.	2023	J Clin Transl Sci	7	1	e122	10.1017/cts.2023.556	0	0	0	1	0	0	1	0	0	1	0	0	0	0	0	0	3	0.1875
#335	The RAS-24: Development and validation of an adherence-to-medication scale for severe mental illness patients.	Ralat, Sandra I.; RodrÃ­guez-GÃ³mez, JosÃ©	2023	J Clin Transl Sci	7	1	e94	10.1017/cts.2023.527	1	0	0	0	0	1	1	0	0	1	0	0	0	0	0	0	4	0.25
#376	Leveraging CTSA hubs for rapid, large-scale, high-impact research: A case study during a global public health emergency.	Croker, Jennifer A.; Valenti, Shannon; Baus, Holly Ann; Ford, Eric W.; Mathias, David; Yasko, Laurel; McGaughey, Dan; Smith, Tony; Underwood, Katherine; Avolio, Jennifer; Sadtler, Kaitlyn; Memoli, Matthew J.; Kimberly, Robert P.; Reis, Steven E.	2023	J Clin Transl Sci	7	1	e13	10.1017/cts.2022.484	0	0	1	1	1	1	1	0	1	1	0	0	0	0	0	0	7	0.4375
#397	Telemedicine and health disparities: Association between the area deprivation index and primary care telemedicine utilization during the COVID-19 pandemic.	Ostovari, Mina; Zhang, Zugui; Patel, Vishal; Jurkovitz, Claudine	2023	J Clin Transl Sci	7	1	e168	10.1017/cts.2023.580	0	0	0	1	0	0	1	0	1	1	0	0	0	0	0	0	4	0.25
#410	Computerized-adaptive testing versus short forms for pediatric inflammatory bowel disease patient-reported outcome assessment.	Brenner, Erica J.; Lin, Li; Bahnson, Kirsten M.; Long, Millie D.; Chen, Wenli; Kappelman, Michael D.; Reeve, Bryce B.	2023	J Clin Transl Sci	7	1	e109	10.1017/cts.2023.526	0	0	0	1	0	1	1	0	0	1	0	0	0	0	0	0	4	0.25
#440	COVID-19 in hospitalized adult patients with sickle cell disease: A 2020 US cohort using Cerner Real-World Data(â„¢) (CRWD).	Guarino, Stephanie Howe; Williams, Kimberly D.; Caplan, Richard J.; Fawcett, Mitch; Lanzkron, Sophie	2023	J Clin Transl Sci	7	1	e152	10.1017/cts.2023.577	0	0	0	1	0	0	1	0	1	1	0	0	0	0	0	0	4	0.25
#454	Identifying what works for whom: Implementation outcomes following iLookOut, a child abuse identification and referral training program.	Barnett, Whitney C.; Panlilio, Carlomagno C.; Mullins, Casey; Levi, Benjamin H.; Humphreys, Kathryn L.	2023	J Clin Transl Sci	7	1	e205	10.1017/cts.2023.628	0	0	0	1	0	1	1	0	0	1	0	0	0	0	0	1	5	0.3125
#467	Complex motions embedded in a hand exercise regimen - effects on thumb function in participants with carpometacarpal osteoarthritis: A pilot study.	Vocelle, Amber R.; Shafer, Gail; Bush, Tamara Reid	2023	J Clin Transl Sci	7	1	e234	10.1017/cts.2023.661	0	0	0	1	0	0	0	0	0	1	0	0	0	0	0	0	2	0.125
#469	Political views and organizational distrust affect rural residents' willingness to share personal data for COVID-19 contact tracing: A cross-sectional survey study.	McCormick, Jennifer B.; Hopkins, Margaret; Lehman, Erik B.; Green, Michael J.	2023	J Clin Transl Sci	7	1	e91	10.1017/cts.2023.33	1	0	0	1	1	1	1	0	0	1	0	0	0	0	0	0	6	0.375
#476	Educational video while "waiting-to-be-seen" in a cardiology outpatient clinic promotes opt-in self-consent for biobanking of remnant clinical biospecimens: A randomized-controlled trial.	LÃ³pez, Javier E.; Kyle, Andrew; Hosseini, Armon J.; Wilson, Machelle; Soares, Stephanie	2023	J Clin Transl Sci	7	1	e103	10.1017/cts.2023.518	0	0	0	1	0	0	1	0	1	1	0	0	0	0	0	0	4	0.25
#496	A pilot study: Comparing a novel noninvasive measure of cerebrovascular stability index with an invasive measure of cerebral autoregulation in neonates with congenital heart disease.	Merkel, Carlin A.; Brady, Kenneth M.; Votava-Smith, Jodie K.; Tran, Nhu N.	2023	J Clin Transl Sci	7	1	e165	10.1017/cts.2023.581	0	0	0	0	0	0	1	0	0	1	0	0	0	0	0	0	2	0.125
#538	Participant engagement to develop report-back materials for personal air monitoring.	Ryan, Patrick H.; Wolfe, Chris; Parsons, Allison; Brokamp, Cole; Turner, Ashley; Haynes, Erin	2023	J Clin Transl Sci	7	1	e76	10.1017/cts.2023.30	0	0	0	1	0	0	1	0	0	1	0	0	0	0	0	0	3	0.1875
#542	Application of multivariate joint modeling of longitudinal biomarkers and time-to-event data to a rare kidney stone cohort.	Vaughan, Lisa E.; Lieske, John C.; Milliner, Dawn S.; Schulte, Phillip J.	2023	J Clin Transl Sci	7	1	e8	10.1017/cts.2022.465	0	0	0	1	0	0	1	0	0	1	0	0	0	0	0	0	3	0.1875
#560	The community voices program to facilitate community-academic researcher partnerships: Stakeholder perspectives on the program's usefulness.	Ramirez, Magaly; Wool, Jenny; Bishop, Sonia; Hara-Hubbard, KeliAnne K.; Jang, Sou Hyun; Leong, Judy; Hassell, Laurie; Ko, Linda K.	2023	J Clin Transl Sci	7	1	e237	10.1017/cts.2023.657	1	0	0	1	0	1	1	1	1	1	0	0	0	0	0	1	8	0.5
#599	Understanding men's beliefs and concerns about linking health data in the context of precision medicine.	Allen, Caitlin G.; Jefferson, Melanie; Magwood, Gayenell; Melvin, Cathy; Babatunde, Oluwole Adeyemi; Halbert, Chanita Hughes	2023	J Clin Transl Sci	7	1	e150	10.1017/cts.2023.573	1	0	0	1	1	1	1	0	1	0	0	0	0	0	0	0	6	0.375
#602	Are fewer cases of diabetes mellitus diagnosed in the months after SARS-CoV-2 infection? A population-level view in the EHR-based RECOVER program.	Reddy, Neha V.; Yeh, Hsin-Chieh; Tronieri, Jena S.; StÃ¼rmer, Til; Buse, John B.; Reusch, Jane E.; Johnson, Steven G.; Wong, Rachel; Moffitt, Richard; Wilkins, Kenneth J.; Harper, Jeremy; Bramante, Carolyn T.	2023	J Clin Transl Sci	7	1	e90	10.1017/cts.2023.34	0	0	0	0	0	0	0	0	0	0	0	0	0	0	0	0	0	0
#605	Recruitment of diverse community health center patients in a pragmatic weight gain prevention trial.	Miller, Hailey N.; Berger, Miriam B.; Askew, Sandy; Kay, Melissa C.; Chisholm, Miriam; Sirdeshmukh, Gaurav; Hopkins, Christina M.; Brewer, Ashley; DeVries, Abigail; Holder, Marni; Bennett, Gary G.	2023	J Clin Transl Sci	7	1	e22	10.1017/cts.2022.475	0	0	0	1	0	1	1	0	0	1	0	0	1	0	0	0	5	0.3125
#623	Insomnia among community members in Florida: Associations with demographics, health conditions, and social support.	Fidler, Andrea L.; Chaudhari, Piyush; Sims, Victoria; Payne-Murphy, Jessica; Fischer, Jonathan; Cottler, Linda B.	2023	J Clin Transl Sci	7	1	e128	10.1017/cts.2023.536	0	0	0	1	0	1	1	1	1	0	0	0	0	1	0	0	6	0.375
#624	Use of population health data to promote equitable recruitment for a primary care practice implementation trial addressing unhealthy alcohol use.	Krist, Alex H.; Huffstetler, Alison N.; Villalobos, Gabriela; Rockwell, Michelle S.; Richards, Alicia; Funk, Adam; Sabo, Roy T.; Bortz, Beth; Webel, Ben; Lee, Jong Hyung; Russel, Kyle; Kuzel, Anton; Britz, Jaqueline B.; Moeller, F. Gerard	2023	J Clin Transl Sci	7	1	e110	10.1017/cts.2023.530	0	0	0	0	0	1	1	0	1	1	0	0	1	0	0	0	5	0.3125
#625	Peripartum women's perspectives on research study participation in the OneFlorida Clinical Research Consortium during COVID-19 pandemic.	Xu, Ke; Hsiao, Chu J.; Ballard, Hailey; Chachad, Nisha; Reeder, Callie F.; Shenkman, Elizabeth A.; Flood-Grady, Elizabeth; Louis-Jacques, Adetola F.; Smith, Erica L.; Thompson, Lindsay A.; Krieger, Janice; Francois, Magda; Lemas, Dominick J.	2023	J Clin Transl Sci	7	1	e24	10.1017/cts.2022.476	1	0	0	1	0	1	1	0	1	0	0	0	0	0	0	0	5	0.3125
#645	Exploring the needs of children and caregivers to inform design of an artificial intelligence-enhanced social robot in the pediatric emergency department.	Nishat, Fareha; Hudson, Summer; Panesar, Prabdeep; Ali, Samina; Litwin, Sasha; Zeller, Frauke; Candelaria, Patricia; Foster, Mary Ellen; Stinson, Jennifer	2023	J Clin Transl Sci	7	1	e191	10.1017/cts.2023.608	1	0	0	1	0	1	1	0	0	1	0	0	0	0	0	0	5	0.3125
#649	County-level jail incarceration, community economic distress, rurality, and preterm birth among women in the US South.	Montgomery, Brooke E. E.; Pro, George C.; Willis, Don E.; Zaller, Nick D.	2023	J Clin Transl Sci	7	1	e43	10.1017/cts.2022.468	0	0	1	0	0	0	1	0	0	0	0	0	0	0	0	0	2	0.125
#669	Fibrosis-4 (FIB-4) index as a predictor for mechanical ventilation and 30-day mortality across COVID-19 variants.	Parajuli, Priyanka; Sabo, Roy; Alsaadawi, Rasha; Robinson, Amanda; French, Evan; Sterling, Richard K.	2023	J Clin Transl Sci	7	1	e213	10.1017/cts.2023.594	0	0	0	1	0	0	1	0	0	1	0	0	0	0	0	0	3	0.1875
#673	A multimodal strategy to improve race/ethnic group equity in administration of neutralizing monoclonal antibody treatment for COVID-19 outpatients.	Fish, Lindsey E.; Bendelow, Tiffany; Gardiner, Sarah; Wynia, Matthew K.; Kwan, Bethany M.; Hamer, Mika K.; Ginde, Adit A.; Hanratty, Rebecca	2023	J Clin Transl Sci	7	1	e37	10.1017/cts.2022.526	0	0	0	0	0	0	1	0	0	0	0	0	0	0	0	0	1	0.0625
#693	Identifying strategies to advance equitable implementation of co-occurring mental health and substance use disorder treatment in drug treatment courts: A study protocol.	Gaba, Ayorkor; LoVette, Ashleigh; Pridgen, Bailey; Taylor, Marquita; Woodward, Eva; Rosal, Milagros C.; Anderson, Melissa; Smelson, David	2023	J Clin Transl Sci	7	1	e80	10.1017/cts.2023.14	0	0	0	0	0	0	1	0	0	0	0	0	0	0	0	0	1	0.0625
#721	Predicting risk factors for pediatric mortality in clinical trial research: A retrospective, cross-sectional study using a Healthcare Cost and Utilization Project database.	Ma, Jiahui; Johnson, Elizabeth A.; McCrory, Bernadette	2023	J Clin Transl Sci	7	1	e211	10.1017/cts.2023.634	0	0	0	1	0	0	1	0	1	1	0	0	0	0	0	0	4	0.25
#722	Well-being predictors of body composition and associated behavioral risk factors in midlife/older women participating in a meditative movement intervention: an exploratory analysis.	James, Dara L.; Larkey, Linda K.; Goldsmith, Kimberley; Evans, Bronwynne; Sebren, Ann; Hawley, Nanako A.	2023	J Clin Transl Sci	7	1	e194	10.1017/cts.2023.621	0	0	0	1	0	0	1	0	0	1	0	0	0	0	0	0	3	0.1875
#750	Lay health worker research personnel for home-based data collection in clinical and translational research: Qualitative and quantitative findings from two trials in hard-to-reach populations.	Wagner, Julie; Barth, Cheryl; BermÃºdez-MillÃ¡n, Angela; Buxton, Orfeu M.; Kong, Sengly; Kuoch, Theanvy; Lampert, Rachel; PÃ©rez-Escamilla, Rafael; Scully, Mary; Segura-PÃ©rez, Sofia	2023	J Clin Transl Sci	7	1	e228	10.1017/cts.2023.647	1	0	0	0	1	1	1	0	0	1	0	0	0	0	0	0	5	0.3125
#751	Identification of delirium from real-world electronic health record clinical notes.	St Sauver, Jennifer; Fu, Sunyang; Sohn, Sunghwan; Weston, Susan; Fan, Chun; Olson, Janet; Thorsteinsdottir, Bjoerg; LeBrasseur, Nathan; Pagali, Sandeep; Rocca, Walter; Liu, Hongfang	2023	J Clin Transl Sci	7	1	e187	10.1017/cts.2023.610	0	0	0	1	0	0	1	1	0	0	0	0	0	0	0	0	3	0.1875
#753	Enrollment of underrepresented racial and ethnic groups in the Rare and Atypical Diabetes Network (RADIANT).	Tosur, Mustafa; Gandolfo, Laura; Balasubramanyam, Ashok; Naylor, Rochelle N.; Pollin, Toni I.; Rasouli, Neda; Cromer, Sara J.; Buse, John B.; Redondo, Maria J.	2023	J Clin Transl Sci	7	1	e47	10.1017/cts.2022.529	0	0	0	1	0	0	1	0	0	1	0	0	0	0	0	0	3	0.1875
#775	Antibiotic prescribing by age, sex, race, and ethnicity for patients admitted to the hospital with community-acquired bacterial pneumonia (CABP) in the All of Us database.	Gilmore, Corbyn M.; Lee, Grace C.; Schmidt, Susanne; Frei, Christopher R.	2023	J Clin Transl Sci	7	1	e132	10.1017/cts.2023.567	0	0	0	1	1	0	1	0	1	1	0	0	0	0	0	0	5	0.3125
#794	Strategies used for the COVID-OUT decentralized trial of outpatient treatment of SARS-CoV-2.	Avula, Nandini; Kakach, Dustin; Tignanelli, Christopher J.; Liebovitz, David M.; Nicklas, Jacinda M.; Cohen, Kenneth; Puskarich, Michael A.; Belani, Hrishikesh K.; Buse, John B.; Klatt, Nichole R.; Anderson, Blake; Karger, Amy B.; Hartman, Katrina M.; Patel, Barkha; Fenno, Sarah L.; Reddy, Neha V.; Erickson, Spencer M.; Boulware, David R.; Murray, Thomas A.; Bramante, Carolyn T.	2023	J Clin Transl Sci	7	1	e242	10.1017/cts.2023.668	0	0	0	0	0	0	1	0	0	0	0	0	0	0	0	0	1	0.0625
#796	COVID-19 vaccination and venous thromboembolism risk in older veterans.	Elkin, Peter L.; Brown, Steven H.; Resendez, Skyler; McCray, Wilmon; Resnick, Melissa; Hall, Kendria; Franklin, Gillian; Connors, Jean M.; Cushman, Mary	2023	J Clin Transl Sci	7	1	e55	10.1017/cts.2022.527	0	0	0	1	0	0	1	0	0	1	0	0	0	0	0	0	3	0.1875
#801	A community-partnered approach for diversity in COVID-19 vaccine clinical trials.	Castellon-Lopez, Yelba; Landovitz, Raphael; Ntekume, Ejiro; Porter, Courtney; Bross, Rachelle; Hilder, Robin; Lucas-Wright, Aziza; Daar, Eric S.; Chavez, Pedro; Blades, Christopher; Carson, Savanna; Morris, D'Ann; Vassar, Stefanie; Casillas, Alejandra; Brown, Arleen	2023	J Clin Transl Sci	7	1	e23	10.1017/cts.2022.471	0	0	0	1	0	1	1	0	0	1	1	0	0	0	0	1	6	0.375
#806	Increased serum cotinine and obesity negatively impact asthma exacerbations and hospitalizations: A cross-sectional analysis of NHANES.	Greiner, Benjamin; Elenwo, Covenant; Hartwell, Micah	2023	J Clin Transl Sci	7	1	e10	10.1017/cts.2022.509	0	0	0	1	0	0	1	0	0	1	0	0	0	0	0	0	3	0.1875
#834	Design and implementation of a digital site-less clinical study of serial rapid antigen testing to identify asymptomatic SARS-CoV-2 infection.	Soni, Apurv; Herbert, Carly; Pretz, Caitlin; Stamegna, Pamela; Filippaios, Andreas; Shi, Qiming; Suvarna, Thejas; Harman, Emma; Schrader, Summer; Nowak, Chris; Schramm, Eric; Kheterpal, Vik; Behar, Stephanie; Tarrant, Seanan; Ferranto, Julia; Hafer, Nathaniel; Robinson, Matthew; Achenbach, Chad; Murphy, Robert L.; Manabe, Yukari C.; Gibson, Laura; Barton, Bruce; O'Connor, Laurel; Fahey, Nisha; Or…	2023	J Clin Transl Sci	7	1	e120	10.1017/cts.2023.540	0	0	1	1	1	1	1	0	0	1	0	0	0	0	0	0	6	0.375
Total, n									20	2	12	99	13	49	98	8	19	91	2	3	5	3	4	8
Total, %									0.155	0.016	0.093	0.767	0.101	0.38	0.76	0.062	0.147	0.705	0.016	0.023	0.039	0.023	0.031	0.062

## Sheet: Figure
SDoH Domain	Count of Papers			Figure 1. Number of JCTS Papers Reporting Individual SDoH Domains
Birthplace	2
Sexual Orientation	2
Access to Health Services	3
Food Insecurity	3
Health Literacy	4
English Proficiency	5
Gender Identity	8
Occupational Prestige	8
Current Address	12
Current Employment Status	13
Health Insurance Coverage	19
Annual Family Income	20
Educational Attainment	49
Sex Assigned at Birth	91
Ethnicity and Race	98
Current Age	99
